# Supplementary material for: Evaluating nivolumab plus gemcitabine–cisplatin’s cost-effectiveness for aUC in China
Source: Front Pharmacol. 2024 Nov 5;15:1382342. doi: 10.3389/fphar.2024.1382342 (PMC11573544; doi:10.3389/fphar.2024.1382342)
Supplement: Supplementary file 3 [file DataSheet2.xlsx]

## Sheet: Estimated Probabilities of Even
Table S5: Estimated Probabilities of Events
cycles	Nivolumab-combination		Platinum-based chemotherapy
	PFS	OS	PFS	OS
1	0.000372842	0.00145141	0.0015458	0.00141787
2	0.00258029	0.00242659	0.00413346	0.00257977
3	0.00546842	0.00300728	0.00645143	0.00332588
4	0.00808956	0.00345464	0.00860781	0.00392019
5	0.0102646	0.00382584	0.0106303	0.0044245
6	0.0120188	0.00414574	0.0125297	0.00486637
7	0.0134198	0.00442784	0.0143109	0.00526108
8	0.0145351	0.00468042	0.0159764	0.00561816
9	0.0154217	0.00490906	0.0175281	0.00594407
10	0.0161256	0.00511767	0.0189677	0.00624344
11	0.0166828	0.00530918	0.0202972	0.00651975
12	0.0171218	0.00548581	0.0215192	0.00677569
13	0.017465	0.00564932	0.0226367	0.00701342
14	0.0177302	0.00580113	0.0236531	0.00723469
15	0.0179313	0.00594242	0.0245724	0.00744097
16	0.0180798	0.00607416	0.0253988	0.0076335
17	0.0181847	0.00619718	0.0261368	0.00781333
18	0.0182535	0.00631219	0.0267911	0.00798141
19	0.0182921	0.0064198	0.0273665	0.00813854
20	0.0183057	0.00652057	0.0278679	0.00828546
21	0.0182982	0.00661496	0.0283	0.0084228
22	0.0182731	0.00670341	0.0286677	0.00855117
23	0.0182331	0.00678629	0.0289755	0.00867108
24	0.0181808	0.00686396	0.0292281	0.00878303
25	0.018118	0.00693673	0.0294296	0.00888747
26	0.0180466	0.00700487	0.0295843	0.0089848
27	0.0179678	0.00706866	0.0296961	0.0090754
28	0.0178829	0.00712833	0.0297686	0.00915965
29	0.017793	0.00718411	0.0298054	0.00923785
30	0.0176989	0.0072362	0.0298097	0.00931033
31	0.0176013	0.00728479	0.0297845	0.00937737
32	0.017501	0.00733005	0.0297328	0.00943925
33	0.0173985	0.00737217	0.0296571	0.00949622
34	0.0172942	0.00741128	0.0295598	0.00954853
35	0.0171886	0.00744754	0.0294432	0.0095964
36	0.017082	0.00748108	0.0293095	0.00964005
37	0.0169747	0.00751203	0.0291604	0.00967969
38	0.0168671	0.00754051	0.0289977	0.0097155
39	0.0167592	0.00756665	0.028823	0.00974768
40	0.0166513	0.00759053	0.0286378	0.0097764
41	0.0165437	0.00761228	0.0284434	0.00980181
42	0.0164364	0.00763198	0.028241	0.00982409
43	0.0163295	0.00764973	0.0280317	0.00984339
44	0.0162232	0.00766561	0.0278165	0.00985983
45	0.0161175	0.00767971	0.0275964	0.00987357
46	0.0160126	0.00769211	0.0273722	0.00988473
47	0.0159084	0.00770288	0.0271445	0.00989344
48	0.0158052	0.0077121	0.0269142	0.00989981
49	0.0157028	0.00771983	0.0266817	0.00990395
50	0.0156014	0.00772614	0.0264477	0.00990598
51	0.0155009	0.00773108	0.0262126	0.009906
52	0.0154014	0.00773473	0.025977	0.0099041
53	0.015303	0.00773714	0.0257411	0.00990039
54	0.0152056	0.00773836	0.0255054	0.00989493
55	0.0151093	0.00773844	0.0252701	0.00988784
56	0.015014	0.00773743	0.0250356	0.00987917
57	0.0149198	0.00773539	0.0248021	0.00986903
58	0.0148267	0.00773235	0.0245699	0.00985746
59	0.0147346	0.00772836	0.0243391	0.00984456
60	0.0146436	0.00772347	0.0241099	0.00983039
61	0.0145537	0.0077177	0.0238825	0.009815
62	0.0144649	0.00771111	0.023657	0.00979848
63	0.0143771	0.00770372	0.0234335	0.00978086
64	0.0142903	0.00769558	0.0232122	0.00976222
65	0.0142046	0.00768671	0.0229931	0.0097426
66	0.0141199	0.00767715	0.0227763	0.00972206
67	0.0140363	0.00766694	0.0225618	0.00970065
68	0.0139536	0.00765609	0.0223497	0.00967841
69	0.013872	0.00764464	0.0221401	0.0096554
70	0.0137913	0.00763261	0.021933	0.00963164
71	0.0137117	0.00762004	0.0217284	0.00960719
72	0.0136329	0.00760695	0.0215264	0.00958209
73	0.0135552	0.00759336	0.0213269	0.00955637
74	0.0134784	0.00757929	0.0211299	0.00953007
75	0.0134025	0.00756478	0.0209355	0.00950322
76	0.0133275	0.00754983	0.0207437	0.00947586
77	0.0132534	0.00753448	0.0205544	0.00944802
78	0.0131802	0.00751873	0.0203676	0.00941973
79	0.0131079	0.00750262	0.0201834	0.00939102
80	0.0130365	0.00748615	0.0200017	0.00936191
81	0.0129658	0.00746935	0.0198225	0.00933244
82	0.0128961	0.00745224	0.0196458	0.00930262
83	0.0128271	0.00743482	0.0194715	0.00927249
84	0.012759	0.00741712	0.0192996	0.00924206
85	0.0126917	0.00739914	0.0191302	0.00921136
86	0.0126251	0.00738092	0.0189631	0.00918041
87	0.0125593	0.00736245	0.0187984	0.00914922
88	0.0124943	0.00734375	0.018636	0.00911783
89	0.01243	0.00732484	0.0184758	0.00908624
90	0.0123665	0.00730573	0.018318	0.00905448
91	0.0123037	0.00728642	0.0181623	0.00902255
92	0.0122416	0.00726694	0.0180089	0.00899049
93	0.0121802	0.00724729	0.0178576	0.00895829
94	0.0121195	0.00722748	0.0177085	0.00892598
95	0.0120594	0.00720753	0.0175615	0.00889358
96	0.0120001	0.00718743	0.0174165	0.00886108
97	0.0119414	0.00716721	0.0172736	0.00882852
98	0.0118833	0.00714687	0.0171327	0.00879589
99	0.0118259	0.00712642	0.0169937	0.00876322
100	0.0117691	0.00710586	0.0168567	0.0087305
101	0.011713	0.00708522	0.0167217	0.00869776
102	0.0116574	0.00706448	0.0165885	0.008665
103	0.0116024	0.00704367	0.0164571	0.00863223
104	0.0115481	0.00702279	0.0163276	0.00859946
105	0.0114943	0.00700184	0.0161998	0.0085667
106	0.0114411	0.00698083	0.0160738	0.00853396
107	0.0113884	0.00695977	0.0159496	0.00850124
108	0.0113363	0.00693867	0.015827	0.00846856
109	0.0112847	0.00691752	0.0157062	0.00843592
110	0.0112337	0.00689634	0.0155869	0.00840332
111	0.0111832	0.00687513	0.0154693	0.00837078
112	0.0111332	0.0068539	0.0153533	0.00833829
113	0.0110837	0.00683264	0.0152388	0.00830587
114	0.0110348	0.00681138	0.0151259	0.00827352
115	0.0109863	0.0067901	0.0150144	0.00824125
116	0.0109383	0.00676882	0.0149045	0.00820906
117	0.0108908	0.00674754	0.014796	0.00817695
118	0.0108438	0.00672626	0.014689	0.00814493
119	0.0107972	0.00670498	0.0145833	0.00811301
120	0.0107511	0.00668372	0.014479	0.00808118
121	0.0107054	0.00666247	0.0143761	0.00804946
122	0.0106602	0.00664124	0.0142745	0.00801784
123	0.0106155	0.00662003	0.0141743	0.00798633
124	0.0105711	0.00659884	0.0140753	0.00795493
125	0.0105272	0.00657768	0.0139776	0.00792365
126	0.0104837	0.00655655	0.0138812	0.00789248
127	0.0104407	0.00653545	0.0137859	0.00786144
128	0.010398	0.00651438	0.0136919	0.00783051
129	0.0103557	0.00649336	0.0135991	0.00779971
130	0.0103139	0.00647237	0.0135074	0.00776904
131	0.0102724	0.00645143	0.0134168	0.0077385
132	0.0102313	0.00643053	0.0133274	0.00770809
133	0.0101906	0.00640968	0.0132391	0.00767781
134	0.0101502	0.00638887	0.0131519	0.00764766
135	0.0101103	0.00636812	0.0130658	0.00761765
136	0.0100707	0.00634742	0.0129807	0.00758778
137	0.0100314	0.00632677	0.0128966	0.00755805
138	0.00999252	0.00630618	0.0128135	0.00752846
139	0.00995397	0.00628564	0.0127315	0.007499
140	0.00991577	0.00626516	0.0126504	0.00746969
141	0.00987791	0.00624475	0.0125703	0.00744053
142	0.00984038	0.00622439	0.0124912	0.0074115
143	0.00980318	0.0062041	0.0124129	0.00738262
144	0.0097663	0.00618388	0.0123357	0.00735389
145	0.00972975	0.00616371	0.0122593	0.0073253
146	0.00969351	0.00614362	0.0121838	0.00729686
147	0.00965759	0.00612359	0.0121091	0.00726857
148	0.00962197	0.00610363	0.0120354	0.00724042
149	0.00958666	0.00608374	0.0119624	0.00721242
150	0.00955165	0.00606392	0.0118904	0.00718456
151	0.00951693	0.00604417	0.0118191	0.00715686
152	0.00948251	0.00602449	0.0117486	0.0071293
153	0.00944837	0.00600489	0.011679	0.00710189
154	0.00941452	0.00598536	0.0116101	0.00707463
155	0.00938095	0.0059659	0.011542	0.00704752
156	0.00934766	0.00594651	0.0114746	0.00702055
157	0.00931464	0.00592721	0.011408	0.00699373
158	0.0092819	0.00590797	0.0113422	0.00696707
159	0.00924941	0.00588882	0.011277	0.00694055
160	0.0092172	0.00586974	0.0112126	0.00691417
161	0.00918524	0.00585074	0.0111488	0.00688795
162	0.00915354	0.00583181	0.0110858	0.00686187
163	0.00912209	0.00581296	0.0110234	0.00683593
164	0.0090909	0.0057942	0.0109617	0.00681015
165	0.00905995	0.00577551	0.0109007	0.00678451
166	0.00902924	0.00575689	0.0108403	0.00675901
167	0.00899878	0.00573836	0.0107805	0.00673367
168	0.00896855	0.00571991	0.0107214	0.00670846
169	0.00893856	0.00570153	0.0106629	0.0066834
170	0.0089088	0.00568324	0.010605	0.00665849
171	0.00887928	0.00566502	0.0105477	0.00663371
172	0.00884998	0.00564689	0.010491	0.00660908
173	0.0088209	0.00562883	0.0104349	0.0065846
174	0.00879204	0.00561085	0.0103793	0.00656025
175	0.00876341	0.00559296	0.0103244	0.00653605
176	0.00873499	0.00557514	0.0102699	0.00651198
177	0.00870678	0.00555741	0.0102161	0.00648806
178	0.00867879	0.00553975	0.0101628	0.00646427
179	0.008651	0.00552218	0.01011	0.00644063
180	0.00862342	0.00550468	0.0100577	0.00641712
181	0.00859605	0.00548727	0.010006	0.00639375
182	0.00856887	0.00546993	0.00995472	0.00637052
183	0.0085419	0.00545268	0.009904	0.00634742
184	0.00851512	0.0054355	0.00985377	0.00632446
185	0.00848854	0.0054184	0.00980403	0.00630163
186	0.00846215	0.00540139	0.00975477	0.00627893
187	0.00843595	0.00538445	0.00970599	0.00625637
188	0.00840993	0.00536759	0.00965769	0.00623395
189	0.00838411	0.00535081	0.00960984	0.00621165
190	0.00835846	0.00533411	0.00956245	0.00618948
191	0.008333	0.00531749	0.00951552	0.00616745
192	0.00830772	0.00530095	0.00946903	0.00614555
193	0.00828262	0.00528448	0.00942297	0.00612377
194	0.00825769	0.0052681	0.00937735	0.00610212
195	0.00823294	0.00525179	0.00933216	0.0060806
196	0.00820836	0.00523556	0.00928739	0.00605921
197	0.00818395	0.00521941	0.00924303	0.00603794
198	0.00815971	0.00520333	0.00919908	0.00601679
199	0.00813563	0.00518733	0.00915554	0.00599577
200	0.00811172	0.00517141	0.00911239	0.00597488
201	0.00808797	0.00515557	0.00906964	0.00595411
202	0.00806439	0.0051398	0.00902728	0.00593346
203	0.00804096	0.00512411	0.0089853	0.00591293
204	0.00801769	0.00510849	0.0089437	0.00589252
205	0.00799457	0.00509295	0.00890248	0.00587223
206	0.00797162	0.00507748	0.00886162	0.00585206
207	0.00794881	0.00506209	0.00882112	0.00583201
208	0.00792615	0.00504677	0.00878099	0.00581207
209	0.00790365	0.00503153	0.00874121	0.00579225
210	0.00788129	0.00501636	0.00870178	0.00577255
211	0.00785908	0.00500127	0.00866269	0.00575296
212	0.00783701	0.00498625	0.00862395	0.00573349
213	0.00781509	0.0049713	0.00858554	0.00571413
214	0.00779331	0.00495642	0.00854746	0.00569488
215	0.00777167	0.00494162	0.00850971	0.00567575
216	0.00775017	0.00492689	0.00847229	0.00565673
217	0.00772881	0.00491223	0.00843519	0.00563781
218	0.00770759	0.00489765	0.0083984	0.00561901
219	0.00768649	0.00488313	0.00836193	0.00560032
220	0.00766554	0.00486869	0.00832576	0.00558173
221	0.00764471	0.00485431	0.0082899	0.00556325
222	0.00762402	0.00484001	0.00825433	0.00554488
223	0.00760346	0.00482577	0.00821907	0.00552662
224	0.00758302	0.00481161	0.0081841	0.00550846
225	0.00756271	0.00479751	0.00814942	0.0054904
226	0.00754253	0.00478348	0.00811502	0.00547245
227	0.00752247	0.00476953	0.00808091	0.0054546
228	0.00750254	0.00475564	0.00804708	0.00543686
229	0.00748273	0.00474181	0.00801352	0.00541922
230	0.00746304	0.00472806	0.00798024	0.00540167
231	0.00744347	0.00471437	0.00794723	0.00538423
232	0.00742401	0.00470075	0.00791448	0.00536689
233	0.00740468	0.00468719	0.007882	0.00534964
234	0.00738546	0.00467371	0.00784977	0.0053325
235	0.00736636	0.00466028	0.00781781	0.00531545
236	0.00734737	0.00464693	0.0077861	0.0052985
237	0.0073285	0.00463363	0.00775464	0.00528164
238	0.00730974	0.00462041	0.00772342	0.00526488
239	0.00729109	0.00460724	0.00769246	0.00524822
240	0.00727254	0.00459414	0.00766173	0.00523165
241	0.00725411	0.00458111	0.00763125	0.00521517
242	0.00723579	0.00456814	0.007601	0.00519879
243	0.00721757	0.00455523	0.00757099	0.00518249
244	0.00719946	0.00454238	0.00754121	0.00516629
245	0.00718146	0.0045296	0.00751165	0.00515018
246	0.00716356	0.00451688	0.00748233	0.00513416
247	0.00714576	0.00450421	0.00745323	0.00511823
248	0.00712806	0.00449162	0.00742435	0.00510239
249	0.00711047	0.00447908	0.00739568	0.00508664
250	0.00709297	0.0044666	0.00736724	0.00507097
251	0.00707558	0.00445418	0.00733901	0.00505539
252	0.00705829	0.00444182	0.00731099	0.0050399
253	0.00704109	0.00442953	0.00728318	0.00502449
254	0.00702399	0.00441729	0.00725558	0.00500917
255	0.00700698	0.00440511	0.00722818	0.00499394
256	0.00699007	0.00439299	0.00720099	0.00497878
257	0.00697326	0.00438092	0.00717399	0.00496371
258	0.00695653	0.00436892	0.0071472	0.00494872
259	0.00693991	0.00435697	0.0071206	0.00493382
260	0.00692337	0.00434508	0.00709419	0.004919
261	0.00690692	0.00433325	0.00706798	0.00490425
262	0.00689057	0.00432147	0.00704196	0.00488959
263	0.0068743	0.00430975	0.00701612	0.00487501
264	0.00685812	0.00429809	0.00699047	0.00486051
265	0.00684203	0.00428648	0.00696501	0.00484608
266	0.00682603	0.00427492	0.00693972	0.00483173
267	0.00681012	0.00426343	0.00691462	0.00481747
268	0.00679428	0.00425198	0.00688969	0.00480327
269	0.00677854	0.00424059	0.00686494	0.00478916
270	0.00676288	0.00422926	0.00684037	0.00477512
271	0.0067473	0.00421797	0.00681597	0.00476115
272	0.00673181	0.00420675	0.00679174	0.00474726
273	0.0067164	0.00419557	0.00676767	0.00473345
274	0.00670106	0.00418445	0.00674378	0.00471971
275	0.00668581	0.00417338	0.00672005	0.00470604
276	0.00667064	0.00416236	0.00669649	0.00469244
277	0.00665555	0.00415139	0.00667308	0.00467892
278	0.00664054	0.00414048	0.00664984	0.00466547
279	0.00662561	0.00412961	0.00662676	0.00465209
280	0.00661075	0.0041188	0.00660383	0.00463878
281	0.00659598	0.00410804	0.00658106	0.00462554
282	0.00658127	0.00409733	0.00655845	0.00461237
283	0.00656665	0.00408667	0.00653599	0.00459926
284	0.00655209	0.00407605	0.00651368	0.00458623
285	0.00653762	0.00406549	0.00649151	0.00457327
286	0.00652321	0.00405498	0.0064695	0.00456037
287	0.00650888	0.00404451	0.00644764	0.00454754
288	0.00649462	0.0040341	0.00642591	0.00453478
289	0.00648044	0.00402373	0.00640434	0.00452208
290	0.00646632	0.00401341	0.0063829	0.00450945
291	0.00645228	0.00400314	0.00636161	0.00449689
292	0.00643831	0.00399291	0.00634046	0.00448438
293	0.00642441	0.00398274	0.00631944	0.00447195
294	0.00641057	0.00397261	0.00629856	0.00445958
295	0.00639681	0.00396252	0.00627782	0.00444727
296	0.00638311	0.00395248	0.00625721	0.00443502
297	0.00636948	0.00394249	0.00623674	0.00442284
298	0.00635592	0.00393255	0.0062164	0.00441072
299	0.00634242	0.00392265	0.00619618	0.00439866
300	0.00632899	0.00391279	0.0061761	0.00438666
301	0.00631563	0.00390298	0.00615615	0.00437472
302	0.00630233	0.00389321	0.00613632	0.00436285
303	0.0062891	0.00388349	0.00611662	0.00435103
304	0.00627592	0.00387381	0.00609704	0.00433927
305	0.00626282	0.00386418	0.00607759	0.00432758
306	0.00624977	0.00385459	0.00605826	0.00431594
307	0.00623679	0.00384504	0.00603904	0.00430436
308	0.00622387	0.00383554	0.00601995	0.00429284
309	0.00621102	0.00382608	0.00600098	0.00428137
310	0.00619822	0.00381666	0.00598213	0.00426996
311	0.00618549	0.00380729	0.00596339	0.00425861
312	0.00617281	0.00379795	0.00594477	0.00424732
313	0.0061602	0.00378866	0.00592627	0.00423608
314	0.00614764	0.00377941	0.00590787	0.0042249
315	0.00613514	0.0037702	0.00588959	0.00421377
316	0.0061227	0.00376103	0.00587142	0.0042027
317	0.00611032	0.00375191	0.00585337	0.00419168
318	0.006098	0.00374282	0.00583542	0.00418072
319	0.00608574	0.00373377	0.00581758	0.00416981
320	0.00607353	0.00372477	0.00579984	0.00415895
321	0.00606138	0.0037158	0.00578222	0.00414815
322	0.00604928	0.00370688	0.0057647	0.0041374
323	0.00603724	0.00369799	0.00574728	0.0041267
324	0.00602525	0.00368914	0.00572997	0.00411605
325	0.00601332	0.00368033	0.00571276	0.00410546
326	0.00600145	0.00367156	0.00569565	0.00409491
327	0.00598962	0.00366283	0.00567865	0.00408442
328	0.00597786	0.00365414	0.00566174	0.00407398
329	0.00596614	0.00364548	0.00564494	0.00406358
330	0.00595448	0.00363686	0.00562823	0.00405324
331	0.00594287	0.00362828	0.00561162	0.00404295
332	0.00593131	0.00361974	0.00559511	0.00403271
333	0.0059198	0.00361123	0.00557869	0.00402251
334	0.00590835	0.00360277	0.00556237	0.00401237
335	0.00589695	0.00359433	0.00554614	0.00400227
336	0.00588559	0.00358594	0.00553	0.00399222
337	0.00587429	0.00357758	0.00551396	0.00398222
338	0.00586304	0.00356926	0.00549801	0.00397226
339	0.00585183	0.00356097	0.00548215	0.00396235
340	0.00584068	0.00355272	0.00546638	0.00395249
341	0.00582957	0.0035445	0.00545071	0.00394268
342	0.00581852	0.00353632	0.00543512	0.00393291
343	0.00580751	0.00352817	0.00541961	0.00392319
344	0.00579655	0.00352006	0.0054042	0.00391351
345	0.00578563	0.00351198	0.00538887	0.00390388
346	0.00577477	0.00350394	0.00537363	0.00389429
347	0.00576395	0.00349593	0.00535847	0.00388475
348	0.00575318	0.00348796	0.0053434	0.00387525
349	0.00574245	0.00348002	0.00532841	0.00386579
350	0.00573177	0.00347211	0.0053135	0.00385638
351	0.00572114	0.00346424	0.00529868	0.00384702
352	0.00571055	0.0034564	0.00528394	0.00383769
353	0.0057	0.00344859	0.00526928	0.00382841
354	0.0056895	0.00344082	0.0052547	0.00381917
355	0.00567905	0.00343308	0.0052402	0.00380997
356	0.00566864	0.00342537	0.00522578	0.00380082
357	0.00565827	0.00341769	0.00521144	0.00379171
358	0.00564795	0.00341005	0.00519717	0.00378263
359	0.00563767	0.00340244	0.00518298	0.0037736
360	0.00562743	0.00339485	0.00516887	0.00376462
361	0.00561724	0.00338731	0.00515484	0.00375567
362	0.00560708	0.00337979	0.00514088	0.00374676
363	0.00559698	0.0033723	0.00512699	0.00373789
364	0.00558691	0.00336484	0.00511318	0.00372906
365	0.00557688	0.00335742	0.00509945	0.00372027
366	0.0055669	0.00335003	0.00508578	0.00371152
367	0.00555695	0.00334266	0.00507219	0.00370281
368	0.00554705	0.00333533	0.00505867	0.00369414
369	0.00553719	0.00332802	0.00504522	0.00368551
370	0.00552736	0.00332075	0.00503184	0.00367692
371	0.00551758	0.00331351	0.00501854	0.00366836
372	0.00550784	0.00330629	0.0050053	0.00365984
373	0.00549814	0.00329911	0.00499213	0.00365136
374	0.00548847	0.00329195	0.00497903	0.00364292
375	0.00547885	0.00328483	0.004966	0.00363451
376	0.00546926	0.00327773	0.00495303	0.00362615
377	0.00545971	0.00327066	0.00494013	0.00361781
378	0.0054502	0.00326362	0.0049273	0.00360952
379	0.00544073	0.00325661	0.00491454	0.00360126
380	0.0054313	0.00324963	0.00490184	0.00359304
381	0.0054219	0.00324267	0.0048892	0.00358485
382	0.00541254	0.00323574	0.00487663	0.0035767
383	0.00540322	0.00322884	0.00486413	0.00356858
384	0.00539394	0.00322197	0.00485168	0.0035605
385	0.00538469	0.00321513	0.0048393	0.00355246
386	0.00537548	0.00320831	0.00482699	0.00354444
387	0.0053663	0.00320152	0.00481473	0.00353647
388	0.00535716	0.00319476	0.00480254	0.00352853
389	0.00534806	0.00318803	0.0047904	0.00352062
390	0.00533899	0.00318132	0.00477833	0.00351274
391	0.00532996	0.00317463	0.00476632	0.0035049
392	0.00532096	0.00316798	0.00475437	0.00349709
393	0.00531199	0.00316135	0.00474248	0.00348932
394	0.00530306	0.00315475	0.00473064	0.00348158
395	0.00529417	0.00314817	0.00471887	0.00347387
396	0.00528531	0.00314162	0.00470715	0.0034662
397	0.00527648	0.00313509	0.00469549	0.00345855
398	0.00526769	0.00312859	0.00468389	0.00345094
399	0.00525893	0.00312212	0.00467234	0.00344336
400	0.00525021	0.00311567	0.00466085	0.00343582
401	0.00524151	0.00310924	0.00464942	0.0034283
402	0.00523286	0.00310285	0.00463804	0.00342082
403	0.00522423	0.00309647	0.00462672	0.00341337
404	0.00521563	0.00309012	0.00461545	0.00340595
405	0.00520707	0.0030838	0.00460424	0.00339856
406	0.00519854	0.0030775	0.00459308	0.0033912
407	0.00519005	0.00307122	0.00458198	0.00338387
408	0.00518158	0.00306497	0.00457092	0.00337657
409	0.00517315	0.00305874	0.00455992	0.0033693
410	0.00516474	0.00305254	0.00454898	0.00336206
411	0.00515637	0.00304636	0.00453808	0.00335486
412	0.00514803	0.0030402	0.00452724	0.00334768
413	0.00513972	0.00303407	0.00451645	0.00334053
414	0.00513145	0.00302796	0.00450571	0.00333341
415	0.0051232	0.00302188	0.00449502	0.00332632
416	0.00511498	0.00301581	0.00448438	0.00331926
417	0.00510679	0.00300977	0.00447379	0.00331222
418	0.00509864	0.00300376	0.00446325	0.00330522
419	0.00509051	0.00299776	0.00445275	0.00329824
420	0.00508241	0.00299179	0.00444231	0.0032913
421	0.00507434	0.00298585	0.00443192	0.00328438
422	0.0050663	0.00297992	0.00442157	0.00327749
423	0.00505829	0.00297402	0.00441128	0.00327062
424	0.00505031	0.00296813	0.00440103	0.00326379
425	0.00504236	0.00296228	0.00439082	0.00325698
426	0.00503444	0.00295644	0.00438067	0.0032502
427	0.00502654	0.00295062	0.00437056	0.00324345
428	0.00501867	0.00294483	0.00436049	0.00323672
429	0.00501084	0.00293906	0.00435048	0.00323002
430	0.00500303	0.00293331	0.0043405	0.00322335
431	0.00499524	0.00292758	0.00433058	0.0032167
432	0.00498749	0.00292187	0.0043207	0.00321008
433	0.00497976	0.00291618	0.00431086	0.00320349
434	0.00497206	0.00291052	0.00430107	0.00319692
435	0.00496439	0.00290487	0.00429132	0.00319038
436	0.00495674	0.00289925	0.00428162	0.00318386
437	0.00494912	0.00289365	0.00427196	0.00317737
438	0.00494153	0.00288806	0.00426234	0.0031709
439	0.00493397	0.0028825	0.00425276	0.00316446
440	0.00492643	0.00287696	0.00424323	0.00315805
441	0.00491892	0.00287144	0.00423374	0.00315166
442	0.00491143	0.00286594	0.0042243	0.0031453
443	0.00490397	0.00286046	0.00421489	0.00313896
444	0.00489654	0.002855	0.00420553	0.00313264
445	0.00488913	0.00284956	0.0041962	0.00312635
446	0.00488174	0.00284414	0.00418692	0.00312009
447	0.00487439	0.00283873	0.00417768	0.00311384
448	0.00486705	0.00283335	0.00416848	0.00310763
449	0.00485975	0.00282799	0.00415932	0.00310143
450	0.00485247	0.00282265	0.0041502	0.00309526
451	0.00484521	0.00281732	0.00414112	0.00308912
452	0.00483798	0.00281202	0.00413208	0.003083
453	0.00483077	0.00280673	0.00412308	0.0030769
454	0.00482359	0.00280147	0.00411411	0.00307082
455	0.00481643	0.00279622	0.00410519	0.00306477
456	0.0048093	0.00279099	0.0040963	0.00305874
457	0.00480219	0.00278578	0.00408746	0.00305273
458	0.0047951	0.00278059	0.00407865	0.00304675
459	0.00478804	0.00277542	0.00406987	0.00304079
460	0.004781	0.00277026	0.00406114	0.00303485
461	0.00477399	0.00276512	0.00405244	0.00302893
462	0.00476699	0.00276001	0.00404378	0.00302304
463	0.00476003	0.00275491	0.00403516	0.00301717
464	0.00475308	0.00274982	0.00402657	0.00301132
465	0.00474616	0.00274476	0.00401802	0.00300549
466	0.00473926	0.00273971	0.00400951	0.00299968
467	0.00473239	0.00273469	0.00400103	0.0029939
468	0.00472554	0.00272968	0.00399258	0.00298814
469	0.00471871	0.00272468	0.00398417	0.0029824
470	0.0047119	0.00271971	0.0039758	0.00297668
471	0.00470511	0.00271475	0.00396746	0.00297098
472	0.00469835	0.00270981	0.00395916	0.0029653
473	0.00469161	0.00270488	0.00395089	0.00295965
474	0.00468489	0.00269998	0.00394266	0.00295401
475	0.0046782	0.00269509	0.00393446	0.0029484
476	0.00467152	0.00269022	0.00392629	0.0029428
477	0.00466487	0.00268536	0.00391816	0.00293723
478	0.00465824	0.00268052	0.00391006	0.00293168
479	0.00465163	0.0026757	0.00390199	0.00292614
480	0.00464504	0.00267089	0.00389396	0.00292063
481	0.00463847	0.00266611	0.00388596	0.00291514
482	0.00463193	0.00266133	0.00387799	0.00290967
483	0.0046254	0.00265658	0.00387006	0.00290421
484	0.0046189	0.00265184	0.00386215	0.00289878
485	0.00461242	0.00264711	0.00385428	0.00289337
486	0.00460595	0.00264241	0.00384644	0.00288798
487	0.00459951	0.00263772	0.00383864	0.0028826
488	0.00459309	0.00263304	0.00383086	0.00287725
489	0.00458669	0.00262838	0.00382312	0.00287191
490	0.00458031	0.00262374	0.0038154	0.0028666
491	0.00457395	0.00261911	0.00380772	0.0028613
492	0.00456761	0.0026145	0.00380007	0.00285602
493	0.00456129	0.0026099	0.00379245	0.00285076
494	0.00455499	0.00260532	0.00378486	0.00284552
495	0.00454871	0.00260076	0.00377729	0.0028403
496	0.00454245	0.00259621	0.00376976	0.0028351
497	0.00453621	0.00259167	0.00376226	0.00282992
498	0.00452999	0.00258715	0.00375479	0.00282475
499	0.00452379	0.00258265	0.00374735	0.0028196
500	0.00451761	0.00257816	0.00373994	0.00281447
501	0.00451145	0.00257369	0.00373255	0.00280936
502	0.0045053	0.00256923	0.0037252	0.00280427
503	0.00449918	0.00256478	0.00371787	0.00279919
504	0.00449307	0.00256035	0.00371058	0.00279414
505	0.00448699	0.00255594	0.00370331	0.0027891
506	0.00448092	0.00255154	0.00369607	0.00278408
507	0.00447487	0.00254715	0.00368886	0.00277907
508	0.00446884	0.00254278	0.00368167	0.00277408
509	0.00446283	0.00253842	0.00367452	0.00276912
510	0.00445683	0.00253408	0.00366739	0.00276416
511	0.00445086	0.00252975	0.00366029	0.00275923
512	0.0044449	0.00252544	0.00365321	0.00275431
513	0.00443896	0.00252114	0.00364617	0.00274941
514	0.00443304	0.00251686	0.00363915	0.00274453
515	0.00442714	0.00251258	0.00363215	0.00273966
516	0.00442126	0.00250833	0.00362519	0.00273481
517	0.00441539	0.00250408	0.00361825	0.00272998
518	0.00440954	0.00249985	0.00361134	0.00272516
519	0.00440371	0.00249564	0.00360445	0.00272036
520	0.0043979	0.00249144	0.00359759	0.00271557
PFS: progression-free survival; OS: overall survival.

## Sheet: Transition Probabilities
Table S6: Transition Probabilities
cycles	Nivolumab-combination			Platinum-based chemotherapy
	PFS to DPS	PFS to Death	DPS to Death	PFS to DPS	PFS to Death	DPS to Death
1	0.00911716	0.00949	0.0109414	0.0079442	0.00949	0.0109079
2	0.00690971	0.00949	0.0119166	0.00535654	0.00949	0.0120698
3	0.00402158	0.00949	0.0124973	0.00303857	0.00949	0.0128159
4	0.00140044	0.00949	0.0129446	0.000882191	0.00949	0.0134102
5	0.000774625	0.00949	0.0133158	0.0011403	0.00949	0.0139145
6	0.00252878	0.00949	0.0136357	0.00303972	0.00949	0.0143564
7	0.00392977	0.00949	0.0139178	0.00482091	0.00949	0.0147511
8	0.00504505	0.00949	0.0141704	0.00648644	0.00949	0.0151082
9	0.0059317	0.00949	0.0143991	0.00803811	0.00949	0.0154341
10	0.00663555	0.00949	0.0146077	0.00947768	0.00949	0.0157334
11	0.00719278	0.00949	0.0147992	0.0108072	0.00949	0.0160098
12	0.0076318	0.00949	0.0149758	0.0120292	0.00949	0.0162657
13	0.00797502	0.00949	0.0151393	0.0131467	0.00949	0.0165034
14	0.00824015	0.00949	0.0152911	0.0141631	0.00949	0.0167247
15	0.0084413	0.00949	0.0154324	0.0150824	0.00949	0.016931
16	0.00858978	0.00949	0.0155642	0.0159088	0.00949	0.0171235
17	0.0086947	0.00949	0.0156872	0.0166468	0.00949	0.0173033
18	0.00876348	0.00949	0.0158022	0.0173011	0.00949	0.0174714
19	0.00880215	0.00949	0.0159098	0.0178765	0.00949	0.0176285
20	0.00881569	0.00949	0.0160106	0.0183779	0.00949	0.0177755
21	0.00880819	0.00949	0.016105	0.01881	0.00949	0.0179128
22	0.00878306	0.00949	0.0161934	0.0191777	0.00949	0.0180412
23	0.00874314	0.00949	0.0162763	0.0194855	0.00949	0.0181611
24	0.0086908	0.00949	0.016354	0.0197381	0.00949	0.018273
25	0.00862805	0.00949	0.0164267	0.0199396	0.00949	0.0183775
26	0.00855656	0.00949	0.0164949	0.0200943	0.00949	0.0184748
27	0.00847778	0.00949	0.0165587	0.0202061	0.00949	0.0185654
28	0.0083929	0.00949	0.0166183	0.0202786	0.00949	0.0186496
29	0.00830296	0.00949	0.0166741	0.0203154	0.00949	0.0187279
30	0.00820885	0.00949	0.0167262	0.0203197	0.00949	0.0188003
31	0.00811132	0.00949	0.0167748	0.0202945	0.00949	0.0188674
32	0.008011	0.00949	0.0168201	0.0202428	0.00949	0.0189293
33	0.00790847	0.00949	0.0168622	0.0201671	0.00949	0.0189862
34	0.00780419	0.00949	0.0169013	0.0200698	0.00949	0.0190385
35	0.00769858	0.00949	0.0169375	0.0199532	0.00949	0.0190864
36	0.00759199	0.00949	0.0169711	0.0198195	0.00949	0.0191301
37	0.00748472	0.00949	0.017002	0.0196704	0.00949	0.0191697
38	0.00737705	0.00949	0.0170305	0.0195077	0.00949	0.0192055
39	0.00726919	0.00949	0.0170566	0.019333	0.00949	0.0192377
40	0.00716135	0.00949	0.0170805	0.0191478	0.00949	0.0192664
41	0.00705369	0.00949	0.0171023	0.0189534	0.00949	0.0192918
42	0.00694636	0.00949	0.017122	0.018751	0.00949	0.0193141
43	0.00683948	0.00949	0.0171397	0.0185417	0.00949	0.0193334
44	0.00673316	0.00949	0.0171556	0.0183265	0.00949	0.0193498
45	0.0066275	0.00949	0.0171697	0.0181064	0.00949	0.0193636
46	0.00652257	0.00949	0.0171821	0.0178822	0.00949	0.0193747
47	0.00641843	0.00949	0.0171929	0.0176545	0.00949	0.0193834
48	0.00631516	0.00949	0.0172021	0.0174242	0.00949	0.0193898
49	0.00621278	0.00949	0.0172098	0.0171917	0.00949	0.019394
50	0.00611135	0.00949	0.0172161	0.0169577	0.00949	0.019396
51	0.0060109	0.00949	0.0172211	0.0167226	0.00949	0.019396
52	0.00591145	0.00949	0.0172247	0.016487	0.00949	0.0193941
53	0.00468302	0.01062	0.0183571	0.0151211	0.01062	0.0205204
54	0.00458563	0.01062	0.0183584	0.0148854	0.01062	0.0205149
55	0.00448929	0.01062	0.0183584	0.0146501	0.01062	0.0205078
56	0.00439402	0.01062	0.0183574	0.0144156	0.01062	0.0204992
57	0.00429982	0.01062	0.0183554	0.0141821	0.01062	0.020489
58	0.00420669	0.01062	0.0183524	0.0139499	0.01062	0.0204775
59	0.00411463	0.01062	0.0183484	0.0137191	0.01062	0.0204646
60	0.00402364	0.01062	0.0183435	0.0134899	0.01062	0.0204504
61	0.00393372	0.01062	0.0183377	0.0132625	0.01062	0.020435
62	0.00384486	0.01062	0.0183311	0.013037	0.01062	0.0204185
63	0.00375706	0.01062	0.0183237	0.0128135	0.01062	0.0204009
64	0.00367031	0.01062	0.0183156	0.0125922	0.01062	0.0203822
65	0.0035846	0.01062	0.0183067	0.0123731	0.01062	0.0203626
66	0.00349992	0.01062	0.0182972	0.0121563	0.01062	0.0203421
67	0.00341627	0.01062	0.0182869	0.0119418	0.01062	0.0203207
68	0.00333363	0.01062	0.0182761	0.0117297	0.01062	0.0202984
69	0.00325198	0.01062	0.0182646	0.0115201	0.01062	0.0202754
70	0.00317133	0.01062	0.0182526	0.011313	0.01062	0.0202516
71	0.00309166	0.01062	0.01824	0.0111084	0.01062	0.0202272
72	0.00301294	0.01062	0.0182269	0.0109064	0.01062	0.0202021
73	0.00293519	0.01062	0.0182134	0.0107069	0.01062	0.0201764
74	0.00285837	0.01062	0.0181993	0.0105099	0.01062	0.0201501
75	0.00278247	0.01062	0.0181848	0.0103155	0.01062	0.0201232
76	0.0027075	0.01062	0.0181698	0.0101237	0.01062	0.0200959
77	0.00263342	0.01062	0.0181545	0.00993439	0.01062	0.020068
78	0.00256023	0.01062	0.0181387	0.00974764	0.01062	0.0200397
79	0.00248791	0.01062	0.0181226	0.00956343	0.01062	0.020011
80	0.00241646	0.01062	0.0181062	0.00938172	0.01062	0.0199819
81	0.00234585	0.01062	0.0180894	0.00920251	0.01062	0.0199524
82	0.00227608	0.01062	0.0180722	0.00902577	0.01062	0.0199226
83	0.00220713	0.01062	0.0180548	0.00885149	0.01062	0.0198925
84	0.00213899	0.01062	0.0180371	0.00867963	0.01062	0.0198621
85	0.00207165	0.01062	0.0180191	0.00851018	0.01062	0.0198314
86	0.0020051	0.01062	0.0180009	0.0083431	0.01062	0.0198004
87	0.00193931	0.01062	0.0179824	0.00817837	0.01062	0.0197692
88	0.00187429	0.01062	0.0179638	0.00801596	0.01062	0.0197378
89	0.00181002	0.01062	0.0179448	0.00785584	0.01062	0.0197062
90	0.00174648	0.01062	0.0179257	0.00769798	0.01062	0.0196745
91	0.00168367	0.01062	0.0179064	0.00754235	0.01062	0.0196426
92	0.00162157	0.01062	0.0178869	0.00738891	0.01062	0.0196105
93	0.00156017	0.01062	0.0178673	0.00723764	0.01062	0.0195783
94	0.00149947	0.01062	0.0178475	0.00708851	0.01062	0.019546
95	0.00143944	0.01062	0.0178275	0.00694148	0.01062	0.0195136
96	0.00138008	0.01062	0.0178074	0.00679652	0.01062	0.0194811
97	0.00132139	0.01062	0.0177872	0.00665359	0.01062	0.0194485
98	0.00126334	0.01062	0.0177669	0.00651268	0.01062	0.0194159
99	0.00120592	0.01062	0.0177464	0.00637374	0.01062	0.0193832
100	0.00114914	0.01062	0.0177259	0.00623674	0.01062	0.0193505
101	0.00109297	0.01062	0.0177052	0.00610166	0.01062	0.0193178
102	0.00103741	0.01062	0.0176845	0.00596846	0.01062	0.019285
103	0.000982447	0.01062	0.0176637	0.00583711	0.01062	0.0192522
104	0.000928073	0.01062	0.0176428	0.00570757	0.01062	0.0192195
105	0.000185721	0.01168	0.0186818	0.00451983	0.01168	0.0202467
106	0.000238944	0.01168	0.0186608	0.00439385	0.01168	0.020214
107	0.000291606	0.01168	0.0186398	0.0042696	0.01168	0.0201812
108	0.000343716	0.01168	0.0186187	0.00414705	0.01168	0.0201486
109	0.000395281	0.01168	0.0185975	0.00402617	0.01168	0.0201159
110	0.000446311	0.01168	0.0185763	0.00390693	0.01168	0.0200833
111	0.000496814	0.01168	0.0185551	0.00378931	0.01168	0.0200508
112	0.000546797	0.01168	0.0185339	0.00367328	0.01168	0.0200183
113	0.000596269	0.01168	0.0185126	0.00355881	0.01168	0.0199859
114	0.000645238	0.01168	0.0184914	0.00344587	0.01168	0.0199535
115	0.000693711	0.01168	0.0184701	0.00333445	0.01168	0.0199213
116	0.000741696	0.01168	0.0184488	0.0032245	0.01168	0.0198891
117	0.0007892	0.01168	0.0184275	0.00311601	0.01168	0.019857
118	0.000836231	0.01168	0.0184063	0.00300895	0.01168	0.0198249
119	0.000882795	0.01168	0.018385	0.0029033	0.01168	0.019793
120	0.0009289	0.01168	0.0183637	0.00279903	0.01168	0.0197612
121	0.000974553	0.01168	0.0183425	0.00269612	0.01168	0.0197295
122	0.00101976	0.01168	0.0183212	0.00259455	0.01168	0.0196978
123	0.00106453	0.01168	0.0183	0.00249429	0.01168	0.0196663
124	0.00110886	0.01168	0.0182788	0.00239532	0.01168	0.0196349
125	0.00115277	0.01168	0.0182577	0.00229761	0.01168	0.0196036
126	0.00119626	0.01168	0.0182365	0.00220116	0.01168	0.0195725
127	0.00123933	0.01168	0.0182154	0.00210593	0.01168	0.0195414
128	0.001282	0.01168	0.0181944	0.0020119	0.01168	0.0195105
129	0.00132427	0.01168	0.0181734	0.00191905	0.01168	0.0194797
130	0.00136613	0.01168	0.0181524	0.00182737	0.01168	0.019449
131	0.00140761	0.01168	0.0181314	0.00173684	0.01168	0.0194185
132	0.00144871	0.01168	0.0181105	0.00164743	0.01168	0.0193881
133	0.00148942	0.01168	0.0180897	0.00155912	0.01168	0.0193578
134	0.00152976	0.01168	0.0180689	0.0014719	0.01168	0.0193277
135	0.00156973	0.01168	0.0180481	0.00138575	0.01168	0.0192977
136	0.00160934	0.01168	0.0180274	0.00130065	0.01168	0.0192678
137	0.00164859	0.01168	0.0180068	0.00121659	0.01168	0.019238
138	0.00168748	0.01168	0.0179862	0.00113354	0.01168	0.0192085
139	0.00172603	0.01168	0.0179656	0.00105149	0.01168	0.019179
140	0.00176423	0.01168	0.0179452	0.000970419	0.01168	0.0191497
141	0.00180209	0.01168	0.0179247	0.000890317	0.01168	0.0191205
142	0.00183962	0.01168	0.0179044	0.000811166	0.01168	0.0190915
143	0.00187682	0.01168	0.0178841	0.00073295	0.01168	0.0190626
144	0.0019137	0.01168	0.0178639	0.000655653	0.01168	0.0190339
145	0.00195025	0.01168	0.0178437	0.000579261	0.01168	0.0190053
146	0.00198649	0.01168	0.0178236	0.000503759	0.01168	0.0189769
147	0.00202241	0.01168	0.0178036	0.000429132	0.01168	0.0189486
148	0.00205803	0.01168	0.0177836	0.000355367	0.01168	0.0189204
149	0.00209334	0.01168	0.0177637	0.000282449	0.01168	0.0188924
150	0.00212835	0.01168	0.0177439	0.000210364	0.01168	0.0188646
151	0.00216307	0.01168	0.0177242	0.0001391	0.01168	0.0188369
152	0.00219749	0.01168	0.0177045	6.8644e-05	0.01168	0.0188093
153	0.00223163	0.01168	0.0176849	1.01784e-06	0.01168	0.0187819
154	0.00226548	0.01168	0.0176654	6.98977e-05	0.01168	0.0187546
155	0.00229905	0.01168	0.0176459	0.000138008	0.01168	0.0187275
156	0.00233234	0.01168	0.0176265	0.000205361	0.01168	0.0187006
157	0.00403536	0.01335	0.0192772	0.00194197	0.01335	0.0203437
158	0.0040681	0.01335	0.019258	0.00200784	0.01335	0.0203171
159	0.00410059	0.01335	0.0192388	0.00207299	0.01335	0.0202905
160	0.0041328	0.01335	0.0192197	0.00213743	0.01335	0.0202642
161	0.00416476	0.01335	0.0192007	0.00220117	0.01335	0.0202379
162	0.00419646	0.01335	0.0191818	0.00226422	0.01335	0.0202119
163	0.00422791	0.01335	0.019163	0.00232659	0.01335	0.0201859
164	0.0042591	0.01335	0.0191442	0.00238829	0.01335	0.0201601
165	0.00429005	0.01335	0.0191255	0.00244933	0.01335	0.0201345
166	0.00432076	0.01335	0.0191069	0.00250972	0.01335	0.020109
167	0.00435122	0.01335	0.0190884	0.00256948	0.01335	0.0200837
168	0.00438145	0.01335	0.0190699	0.0026286	0.01335	0.0200585
169	0.00441144	0.01335	0.0190515	0.00268711	0.01335	0.0200334
170	0.0044412	0.01335	0.0190332	0.00274501	0.01335	0.0200085
171	0.00447072	0.01335	0.019015	0.0028023	0.01335	0.0199837
172	0.00450002	0.01335	0.0189969	0.002859	0.01335	0.0199591
173	0.0045291	0.01335	0.0189788	0.00291512	0.01335	0.0199346
174	0.00455796	0.01335	0.0189609	0.00297066	0.01335	0.0199103
175	0.00458659	0.01335	0.018943	0.00302564	0.01335	0.019886
176	0.00461501	0.01335	0.0189251	0.00308005	0.01335	0.019862
177	0.00464322	0.01335	0.0189074	0.00313392	0.01335	0.0198381
178	0.00467121	0.01335	0.0188898	0.00318725	0.01335	0.0198143
179	0.004699	0.01335	0.0188722	0.00324004	0.01335	0.0197906
180	0.00472658	0.01335	0.0188547	0.0032923	0.01335	0.0197671
181	0.00475395	0.01335	0.0188373	0.00334404	0.01335	0.0197437
182	0.00478113	0.01335	0.0188199	0.00339528	0.01335	0.0197205
183	0.0048081	0.01335	0.0188027	0.003446	0.01335	0.0196974
184	0.00483488	0.01335	0.0187855	0.00349623	0.01335	0.0196745
185	0.00486146	0.01335	0.0187684	0.00354597	0.01335	0.0196516
186	0.00488785	0.01335	0.0187514	0.00359523	0.01335	0.0196289
187	0.00491405	0.01335	0.0187344	0.00364401	0.01335	0.0196064
188	0.00494007	0.01335	0.0187176	0.00369231	0.01335	0.0195839
189	0.00496589	0.01335	0.0187008	0.00374016	0.01335	0.0195616
190	0.00499154	0.01335	0.0186841	0.00378755	0.01335	0.0195395
191	0.005017	0.01335	0.0186675	0.00383448	0.01335	0.0195175
192	0.00504228	0.01335	0.0186509	0.00388097	0.01335	0.0194955
193	0.00506738	0.01335	0.0186345	0.00392703	0.01335	0.0194738
194	0.00509231	0.01335	0.0186181	0.00397265	0.01335	0.0194521
195	0.00511706	0.01335	0.0186018	0.00401784	0.01335	0.0194306
196	0.00514164	0.01335	0.0185856	0.00406261	0.01335	0.0194092
197	0.00516605	0.01335	0.0185694	0.00410697	0.01335	0.0193879
198	0.00519029	0.01335	0.0185533	0.00415092	0.01335	0.0193668
199	0.00521437	0.01335	0.0185373	0.00419446	0.01335	0.0193458
200	0.00523828	0.01335	0.0185214	0.00423761	0.01335	0.0193249
201	0.00526203	0.01335	0.0185056	0.00428036	0.01335	0.0193041
202	0.00528561	0.01335	0.0184898	0.00432272	0.01335	0.0192835
203	0.00530904	0.01335	0.0184741	0.0043647	0.01335	0.0192629
204	0.00533231	0.01335	0.0184585	0.0044063	0.01335	0.0192425
205	0.00535543	0.01335	0.0184429	0.00444752	0.01335	0.0192222
206	0.00537838	0.01335	0.0184275	0.00448838	0.01335	0.0192021
207	0.00540119	0.01335	0.0184121	0.00452888	0.01335	0.019182
208	0.00542385	0.01335	0.0183968	0.00456901	0.01335	0.0191621
209	0.00664635	0.01455	0.0195815	0.00580879	0.01455	0.0203423
210	0.00666871	0.01455	0.0195664	0.00584822	0.01455	0.0203225
211	0.00669092	0.01455	0.0195513	0.00588731	0.01455	0.020303
212	0.00671299	0.01455	0.0195362	0.00592605	0.01455	0.0202835
213	0.00673491	0.01455	0.0195213	0.00596446	0.01455	0.0202641
214	0.00675669	0.01455	0.0195064	0.00600254	0.01455	0.0202449
215	0.00677833	0.01455	0.0194916	0.00604029	0.01455	0.0202257
216	0.00679983	0.01455	0.0194769	0.00607771	0.01455	0.0202067
217	0.00682119	0.01455	0.0194622	0.00611481	0.01455	0.0201878
218	0.00684241	0.01455	0.0194476	0.0061516	0.01455	0.020169
219	0.00686351	0.01455	0.0194331	0.00618807	0.01455	0.0201503
220	0.00688446	0.01455	0.0194187	0.00622424	0.01455	0.0201317
221	0.00690529	0.01455	0.0194043	0.0062601	0.01455	0.0201133
222	0.00692598	0.01455	0.01939	0.00629567	0.01455	0.0200949
223	0.00694654	0.01455	0.0193758	0.00633093	0.01455	0.0200766
224	0.00696698	0.01455	0.0193616	0.0063659	0.01455	0.0200585
225	0.00698729	0.01455	0.0193475	0.00640058	0.01455	0.0200404
226	0.00700747	0.01455	0.0193335	0.00643498	0.01455	0.0200225
227	0.00702753	0.01455	0.0193195	0.00646909	0.01455	0.0200046
228	0.00704746	0.01455	0.0193056	0.00650292	0.01455	0.0199869
229	0.00706727	0.01455	0.0192918	0.00653648	0.01455	0.0199692
230	0.00708696	0.01455	0.0192781	0.00656976	0.01455	0.0199517
231	0.00710653	0.01455	0.0192644	0.00660277	0.01455	0.0199342
232	0.00712599	0.01455	0.0192507	0.00663552	0.01455	0.0199169
233	0.00714532	0.01455	0.0192372	0.006668	0.01455	0.0198996
234	0.00716454	0.01455	0.0192237	0.00670023	0.01455	0.0198825
235	0.00718364	0.01455	0.0192103	0.00673219	0.01455	0.0198655
236	0.00720263	0.01455	0.0191969	0.0067639	0.01455	0.0198485
237	0.0072215	0.01455	0.0191836	0.00679536	0.01455	0.0198316
238	0.00724026	0.01455	0.0191704	0.00682658	0.01455	0.0198149
239	0.00725891	0.01455	0.0191572	0.00685754	0.01455	0.0197982
240	0.00727746	0.01455	0.0191441	0.00688827	0.01455	0.0197816
241	0.00729589	0.01455	0.0191311	0.00691875	0.01455	0.0197652
242	0.00731421	0.01455	0.0191181	0.006949	0.01455	0.0197488
243	0.00733243	0.01455	0.0191052	0.00697901	0.01455	0.0197325
244	0.00735054	0.01455	0.0190924	0.00700879	0.01455	0.0197163
245	0.00736854	0.01455	0.0190796	0.00703835	0.01455	0.0197002
246	0.00738644	0.01455	0.0190669	0.00706767	0.01455	0.0196842
247	0.00740424	0.01455	0.0190542	0.00709677	0.01455	0.0196682
248	0.00742194	0.01455	0.0190416	0.00712565	0.01455	0.0196524
249	0.00743953	0.01455	0.0190291	0.00715432	0.01455	0.0196366
250	0.00745703	0.01455	0.0190166	0.00718276	0.01455	0.019621
251	0.00747442	0.01455	0.0190042	0.00721099	0.01455	0.0196054
252	0.00749171	0.01455	0.0189918	0.00723901	0.01455	0.0195899
253	0.00750891	0.01455	0.0189795	0.00726682	0.01455	0.0195745
254	0.00752601	0.01455	0.0189673	0.00729442	0.01455	0.0195592
255	0.00754302	0.01455	0.0189551	0.00732182	0.01455	0.0195439
256	0.00755993	0.01455	0.018943	0.00734901	0.01455	0.0195288
257	0.00757674	0.01455	0.0189309	0.00737601	0.01455	0.0195137
258	0.00759347	0.01455	0.0189189	0.0074028	0.01455	0.0194987
259	0.00761009	0.01455	0.018907	0.0074294	0.01455	0.0194838
260	0.00762663	0.01455	0.0188951	0.00745581	0.01455	0.019469
261	0.00928308	0.01619	0.0205232	0.00912202	0.01619	0.0210943
262	0.00929943	0.01619	0.0205115	0.00914804	0.01619	0.0210796
263	0.0093157	0.01619	0.0204998	0.00917388	0.01619	0.021065
264	0.00933188	0.01619	0.0204881	0.00919953	0.01619	0.0210505
265	0.00934797	0.01619	0.0204765	0.00922499	0.01619	0.0210361
266	0.00936397	0.01619	0.0204649	0.00925028	0.01619	0.0210217
267	0.00937988	0.01619	0.0204534	0.00927538	0.01619	0.0210075
268	0.00939572	0.01619	0.020442	0.00930031	0.01619	0.0209933
269	0.00941146	0.01619	0.0204306	0.00932506	0.01619	0.0209792
270	0.00942712	0.01619	0.0204193	0.00934963	0.01619	0.0209651
271	0.0094427	0.01619	0.020408	0.00937403	0.01619	0.0209512
272	0.00945819	0.01619	0.0203967	0.00939826	0.01619	0.0209373
273	0.0094736	0.01619	0.0203856	0.00942233	0.01619	0.0209234
274	0.00948894	0.01619	0.0203744	0.00944622	0.01619	0.0209097
275	0.00950419	0.01619	0.0203634	0.00946995	0.01619	0.020896
276	0.00951936	0.01619	0.0203524	0.00949351	0.01619	0.0208824
277	0.00953445	0.01619	0.0203414	0.00951692	0.01619	0.0208689
278	0.00954946	0.01619	0.0203305	0.00954016	0.01619	0.0208555
279	0.00956439	0.01619	0.0203196	0.00956324	0.01619	0.0208421
280	0.00957925	0.01619	0.0203088	0.00958617	0.01619	0.0208288
281	0.00959402	0.01619	0.020298	0.00960894	0.01619	0.0208155
282	0.00960873	0.01619	0.0202873	0.00963155	0.01619	0.0208024
283	0.00962335	0.01619	0.0202767	0.00965401	0.01619	0.0207893
284	0.00963791	0.01619	0.0202661	0.00967632	0.01619	0.0207762
285	0.00965238	0.01619	0.0202555	0.00969849	0.01619	0.0207633
286	0.00966679	0.01619	0.020245	0.0097205	0.01619	0.0207504
287	0.00968112	0.01619	0.0202345	0.00974236	0.01619	0.0207375
288	0.00969538	0.01619	0.0202241	0.00976409	0.01619	0.0207248
289	0.00970956	0.01619	0.0202137	0.00978566	0.01619	0.0207121
290	0.00972368	0.01619	0.0202034	0.0098071	0.01619	0.0206995
291	0.00973772	0.01619	0.0201931	0.00982839	0.01619	0.0206869
292	0.00975169	0.01619	0.0201829	0.00984954	0.01619	0.0206744
293	0.00976559	0.01619	0.0201727	0.00987056	0.01619	0.0206619
294	0.00977943	0.01619	0.0201626	0.00989144	0.01619	0.0206496
295	0.00979319	0.01619	0.0201525	0.00991218	0.01619	0.0206373
296	0.00980689	0.01619	0.0201425	0.00993279	0.01619	0.020625
297	0.00982052	0.01619	0.0201325	0.00995326	0.01619	0.0206128
298	0.00983408	0.01619	0.0201225	0.0099736	0.01619	0.0206007
299	0.00984758	0.01619	0.0201126	0.00999382	0.01619	0.0205887
300	0.00986101	0.01619	0.0201028	0.0100139	0.01619	0.0205767
301	0.00987437	0.01619	0.020093	0.0100339	0.01619	0.0205647
302	0.00988767	0.01619	0.0200832	0.0100537	0.01619	0.0205528
303	0.0099009	0.01619	0.0200735	0.0100734	0.01619	0.020541
304	0.00991408	0.01619	0.0200638	0.010093	0.01619	0.0205293
305	0.00992718	0.01619	0.0200542	0.0101124	0.01619	0.0205176
306	0.00994023	0.01619	0.0200446	0.0101317	0.01619	0.0205059
307	0.00995321	0.01619	0.020035	0.010151	0.01619	0.0204944
308	0.00996613	0.01619	0.0200255	0.01017	0.01619	0.0204828
309	0.00997898	0.01619	0.0200161	0.010189	0.01619	0.0204714
310	0.00999178	0.01619	0.0200067	0.0102079	0.01619	0.02046
311	0.0100045	0.01619	0.0199973	0.0102266	0.01619	0.0204486
312	0.0100172	0.01619	0.019988	0.0102452	0.01619	0.0204373
313	0.0125298	0.01869	0.0224787	0.0127637	0.01869	0.0229261
314	0.0125424	0.01869	0.0224694	0.0127821	0.01869	0.0229149
315	0.0125549	0.01869	0.0224602	0.0128004	0.01869	0.0229038
316	0.0125673	0.01869	0.022451	0.0128186	0.01869	0.0228927
317	0.0125797	0.01869	0.0224419	0.0128366	0.01869	0.0228817
318	0.012592	0.01869	0.0224328	0.0128546	0.01869	0.0228707
319	0.0126043	0.01869	0.0224238	0.0128724	0.01869	0.0228598
320	0.0126165	0.01869	0.0224148	0.0128902	0.01869	0.022849
321	0.0126286	0.01869	0.0224058	0.0129078	0.01869	0.0228381
322	0.0126407	0.01869	0.0223969	0.0129253	0.01869	0.0228274
323	0.0126528	0.01869	0.022388	0.0129427	0.01869	0.0228167
324	0.0126647	0.01869	0.0223791	0.01296	0.01869	0.0228061
325	0.0126767	0.01869	0.0223703	0.0129772	0.01869	0.0227955
326	0.0126886	0.01869	0.0223616	0.0129943	0.01869	0.0227849
327	0.0127004	0.01869	0.0223528	0.0130114	0.01869	0.0227744
328	0.0127121	0.01869	0.0223441	0.0130283	0.01869	0.022764
329	0.0127239	0.01869	0.0223355	0.0130451	0.01869	0.0227536
330	0.0127355	0.01869	0.0223269	0.0130618	0.01869	0.0227432
331	0.0127471	0.01869	0.0223183	0.0130784	0.01869	0.022733
332	0.0127587	0.01869	0.0223097	0.0130949	0.01869	0.0227227
333	0.0127702	0.01869	0.0223012	0.0131113	0.01869	0.0227125
334	0.0127817	0.01869	0.0222928	0.0131276	0.01869	0.0227024
335	0.0127931	0.01869	0.0222843	0.0131439	0.01869	0.0226923
336	0.0128044	0.01869	0.0222759	0.01316	0.01869	0.0226822
337	0.0128157	0.01869	0.0222676	0.013176	0.01869	0.0226722
338	0.012827	0.01869	0.0222593	0.013192	0.01869	0.0226623
339	0.0128382	0.01869	0.022251	0.0132078	0.01869	0.0226524
340	0.0128493	0.01869	0.0222427	0.0132236	0.01869	0.0226425
341	0.0128604	0.01869	0.0222345	0.0132393	0.01869	0.0226327
342	0.0128715	0.01869	0.0222263	0.0132549	0.01869	0.0226229
343	0.0128825	0.01869	0.0222182	0.0132704	0.01869	0.0226132
344	0.0128935	0.01869	0.0222101	0.0132858	0.01869	0.0226035
345	0.0129044	0.01869	0.022202	0.0133011	0.01869	0.0225939
346	0.0129152	0.01869	0.0221939	0.0133164	0.01869	0.0225843
347	0.0129261	0.01869	0.0221859	0.0133315	0.01869	0.0225747
348	0.0129368	0.01869	0.022178	0.0133466	0.01869	0.0225652
349	0.0129475	0.01869	0.02217	0.0133616	0.01869	0.0225558
350	0.0129582	0.01869	0.0221621	0.0133765	0.01869	0.0225464
351	0.0129689	0.01869	0.0221542	0.0133913	0.01869	0.022537
352	0.0129795	0.01869	0.0221464	0.0134061	0.01869	0.0225277
353	0.01299	0.01869	0.0221386	0.0134207	0.01869	0.0225184
354	0.0130005	0.01869	0.0221308	0.0134353	0.01869	0.0225092
355	0.013011	0.01869	0.0221231	0.0134498	0.01869	0.0225
356	0.0130214	0.01869	0.0221154	0.0134642	0.01869	0.0224908
357	0.0130317	0.01869	0.0221077	0.0134786	0.01869	0.0224817
358	0.0130421	0.01869	0.0221	0.0134928	0.01869	0.0224726
359	0.0130523	0.01869	0.0220924	0.013507	0.01869	0.0224636
360	0.0130626	0.01869	0.0220849	0.0135211	0.01869	0.0224546
361	0.0130728	0.01869	0.0220773	0.0135352	0.01869	0.0224457
362	0.0130829	0.01869	0.0220698	0.0135491	0.01869	0.0224368
363	0.013093	0.01869	0.0220623	0.013563	0.01869	0.0224279
364	0.0131031	0.01869	0.0220548	0.0135768	0.01869	0.0224191
365	0.0149831	0.02056	0.0239174	0.0154606	0.02056	0.0242803
366	0.0149931	0.02056	0.02391	0.0154742	0.02056	0.0242715
367	0.015003	0.02056	0.0239027	0.0154878	0.02056	0.0242628
368	0.015013	0.02056	0.0238953	0.0155013	0.02056	0.0242541
369	0.0150228	0.02056	0.023888	0.0155148	0.02056	0.0242455
370	0.0150326	0.02056	0.0238808	0.0155282	0.02056	0.0242369
371	0.0150424	0.02056	0.0238735	0.0155415	0.02056	0.0242284
372	0.0150522	0.02056	0.0238663	0.0155547	0.02056	0.0242198
373	0.0150619	0.02056	0.0238591	0.0155679	0.02056	0.0242114
374	0.0150715	0.02056	0.023852	0.015581	0.02056	0.0242029
375	0.0150812	0.02056	0.0238448	0.015594	0.02056	0.0241945
376	0.0150907	0.02056	0.0238377	0.015607	0.02056	0.0241861
377	0.0151003	0.02056	0.0238307	0.0156199	0.02056	0.0241778
378	0.0151098	0.02056	0.0238236	0.0156327	0.02056	0.0241695
379	0.0151193	0.02056	0.0238166	0.0156455	0.02056	0.0241613
380	0.0151287	0.02056	0.0238096	0.0156582	0.02056	0.024153
381	0.0151381	0.02056	0.0238027	0.0156708	0.02056	0.0241449
382	0.0151475	0.02056	0.0237957	0.0156834	0.02056	0.0241367
383	0.0151568	0.02056	0.0237888	0.0156959	0.02056	0.0241286
384	0.0151661	0.02056	0.023782	0.0157083	0.02056	0.0241205
385	0.0151753	0.02056	0.0237751	0.0157207	0.02056	0.0241125
386	0.0151845	0.02056	0.0237683	0.015733	0.02056	0.0241044
387	0.0151937	0.02056	0.0237615	0.0157453	0.02056	0.0240965
388	0.0152028	0.02056	0.0237548	0.0157575	0.02056	0.0240885
389	0.0152119	0.02056	0.023748	0.0157696	0.02056	0.0240806
390	0.015221	0.02056	0.0237413	0.0157817	0.02056	0.0240727
391	0.01523	0.02056	0.0237346	0.0157937	0.02056	0.0240649
392	0.015239	0.02056	0.023728	0.0158056	0.02056	0.0240571
393	0.015248	0.02056	0.0237213	0.0158175	0.02056	0.0240493
394	0.0152569	0.02056	0.0237147	0.0158294	0.02056	0.0240416
395	0.0152658	0.02056	0.0237082	0.0158411	0.02056	0.0240339
396	0.0152747	0.02056	0.0237016	0.0158528	0.02056	0.0240262
397	0.0152835	0.02056	0.0236951	0.0158645	0.02056	0.0240186
398	0.0152923	0.02056	0.0236886	0.0158761	0.02056	0.0240109
399	0.0153011	0.02056	0.0236821	0.0158877	0.02056	0.0240034
400	0.0153098	0.02056	0.0236757	0.0158991	0.02056	0.0239958
401	0.0153185	0.02056	0.0236692	0.0159106	0.02056	0.0239883
402	0.0153271	0.02056	0.0236628	0.015922	0.02056	0.0239808
403	0.0153358	0.02056	0.0236565	0.0159333	0.02056	0.0239734
404	0.0153444	0.02056	0.0236501	0.0159445	0.02056	0.0239659
405	0.0153529	0.02056	0.0236438	0.0159558	0.02056	0.0239586
406	0.0153615	0.02056	0.0236375	0.0159669	0.02056	0.0239512
407	0.01537	0.02056	0.0236312	0.015978	0.02056	0.0239439
408	0.0153784	0.02056	0.023625	0.0159891	0.02056	0.0239366
409	0.0153869	0.02056	0.0236187	0.0160001	0.02056	0.0239293
410	0.0153953	0.02056	0.0236125	0.016011	0.02056	0.0239221
411	0.0154036	0.02056	0.0236064	0.0160219	0.02056	0.0239149
412	0.015412	0.02056	0.0236002	0.0160328	0.02056	0.0239077
413	0.0154203	0.02056	0.0235941	0.0160436	0.02056	0.0239005
414	0.0154286	0.02056	0.023588	0.0160543	0.02056	0.0238934
415	0.0154368	0.02056	0.0235819	0.016065	0.02056	0.0238863
416	0.015445	0.02056	0.0235758	0.0160756	0.02056	0.0238793
417	0.0154532	0.02056	0.0235698	0.0160862	0.02056	0.0238722
418	0.0176914	0.02279	0.0257938	0.0183268	0.02279	0.0260952
419	0.0176995	0.02279	0.0257878	0.0183372	0.02279	0.0260882
420	0.0177076	0.02279	0.0257818	0.0183477	0.02279	0.0260813
421	0.0177157	0.02279	0.0257758	0.0183581	0.02279	0.0260744
422	0.0177237	0.02279	0.0257699	0.0183684	0.02279	0.0260675
423	0.0177317	0.02279	0.025764	0.0183787	0.02279	0.0260606
424	0.0177397	0.02279	0.0257581	0.018389	0.02279	0.0260538
425	0.0177476	0.02279	0.0257523	0.0183992	0.02279	0.026047
426	0.0177556	0.02279	0.0257464	0.0184093	0.02279	0.0260402
427	0.0177635	0.02279	0.0257406	0.0184194	0.02279	0.0260334
428	0.0177713	0.02279	0.0257348	0.0184295	0.02279	0.0260267
429	0.0177792	0.02279	0.0257291	0.0184395	0.02279	0.02602
430	0.017787	0.02279	0.0257233	0.0184495	0.02279	0.0260133
431	0.0177948	0.02279	0.0257176	0.0184594	0.02279	0.0260067
432	0.0178025	0.02279	0.0257119	0.0184693	0.02279	0.0260001
433	0.0178102	0.02279	0.0257062	0.0184791	0.02279	0.0259935
434	0.0178179	0.02279	0.0257005	0.0184889	0.02279	0.0259869
435	0.0178256	0.02279	0.0256949	0.0184987	0.02279	0.0259804
436	0.0178333	0.02279	0.0256892	0.0185084	0.02279	0.0259739
437	0.0178409	0.02279	0.0256836	0.018518	0.02279	0.0259674
438	0.0178485	0.02279	0.0256781	0.0185277	0.02279	0.0259609
439	0.017856	0.02279	0.0256725	0.0185372	0.02279	0.0259545
440	0.0178636	0.02279	0.025667	0.0185468	0.02279	0.0259481
441	0.0178711	0.02279	0.0256614	0.0185563	0.02279	0.0259417
442	0.0178786	0.02279	0.0256559	0.0185657	0.02279	0.0259353
443	0.017886	0.02279	0.0256505	0.0185751	0.02279	0.025929
444	0.0178935	0.02279	0.025645	0.0185845	0.02279	0.0259226
445	0.0179009	0.02279	0.0256396	0.0185938	0.02279	0.0259164
446	0.0179083	0.02279	0.0256341	0.0186031	0.02279	0.0259101
447	0.0179156	0.02279	0.0256287	0.0186123	0.02279	0.0259038
448	0.0179229	0.02279	0.0256234	0.0186215	0.02279	0.0258976
449	0.0179303	0.02279	0.025618	0.0186307	0.02279	0.0258914
450	0.0179375	0.02279	0.0256126	0.0186398	0.02279	0.0258853
451	0.0179448	0.02279	0.0256073	0.0186489	0.02279	0.0258791
452	0.017952	0.02279	0.025602	0.0186579	0.02279	0.025873
453	0.0179592	0.02279	0.0255967	0.0186669	0.02279	0.0258669
454	0.0179664	0.02279	0.0255915	0.0186759	0.02279	0.0258608
455	0.0179736	0.02279	0.0255862	0.0186848	0.02279	0.0258548
456	0.0179807	0.02279	0.025581	0.0186937	0.02279	0.0258487
457	0.0179878	0.02279	0.0255758	0.0187025	0.02279	0.0258427
458	0.0179949	0.02279	0.0255706	0.0187114	0.02279	0.0258367
459	0.018002	0.02279	0.0255654	0.0187201	0.02279	0.0258308
460	0.018009	0.02279	0.0255603	0.0187289	0.02279	0.0258248
461	0.018016	0.02279	0.0255551	0.0187376	0.02279	0.0258189
462	0.018023	0.02279	0.02555	0.0187462	0.02279	0.025813
463	0.01803	0.02279	0.0255449	0.0187548	0.02279	0.0258072
464	0.0180369	0.02279	0.0255398	0.0187634	0.02279	0.0258013
465	0.0180438	0.02279	0.0255348	0.018772	0.02279	0.0257955
466	0.0180507	0.02279	0.0255297	0.0187805	0.02279	0.0257897
467	0.0180576	0.02279	0.0255247	0.018789	0.02279	0.0257839
468	0.0180645	0.02279	0.0255197	0.0187974	0.02279	0.0257781
469	0.0180713	0.02279	0.0255147	0.0188058	0.02279	0.0257724
470	0.0205781	0.02529	0.0280097	0.0213142	0.02529	0.0282667
471	0.0205849	0.02529	0.0280047	0.0213225	0.02529	0.028261
472	0.0205916	0.02529	0.0279998	0.0213308	0.02529	0.0282553
473	0.0205984	0.02529	0.0279949	0.0213391	0.02529	0.0282496
474	0.0206051	0.02529	0.02799	0.0213473	0.02529	0.028244
475	0.0206118	0.02529	0.0279851	0.0213555	0.02529	0.0282384
476	0.0206185	0.02529	0.0279802	0.0213637	0.02529	0.0282328
477	0.0206251	0.02529	0.0279754	0.0213718	0.02529	0.0282272
478	0.0206318	0.02529	0.0279705	0.0213799	0.02529	0.0282217
479	0.0206384	0.02529	0.0279657	0.021388	0.02529	0.0282161
480	0.020645	0.02529	0.0279609	0.021396	0.02529	0.0282106
481	0.0206515	0.02529	0.0279561	0.021404	0.02529	0.0282051
482	0.0206581	0.02529	0.0279513	0.021412	0.02529	0.0281997
483	0.0206646	0.02529	0.0279466	0.0214199	0.02529	0.0281942
484	0.0206711	0.02529	0.0279418	0.0214278	0.02529	0.0281888
485	0.0206776	0.02529	0.0279371	0.0214357	0.02529	0.0281834
486	0.020684	0.02529	0.0279324	0.0214436	0.02529	0.028178
487	0.0206905	0.02529	0.0279277	0.0214514	0.02529	0.0281726
488	0.0206969	0.02529	0.027923	0.0214591	0.02529	0.0281672
489	0.0207033	0.02529	0.0279184	0.0214669	0.02529	0.0281619
490	0.0207097	0.02529	0.0279137	0.0214746	0.02529	0.0281566
491	0.020716	0.02529	0.0279091	0.0214823	0.02529	0.0281513
492	0.0207224	0.02529	0.0279045	0.0214899	0.02529	0.028146
493	0.0207287	0.02529	0.0278999	0.0214976	0.02529	0.0281408
494	0.020735	0.02529	0.0278953	0.0215051	0.02529	0.0281355
495	0.0207413	0.02529	0.0278908	0.0215127	0.02529	0.0281303
496	0.0207475	0.02529	0.0278862	0.0215202	0.02529	0.0281251
497	0.0207538	0.02529	0.0278817	0.0215277	0.02529	0.0281199
498	0.02076	0.02529	0.0278772	0.0215352	0.02529	0.0281148
499	0.0207662	0.02529	0.0278726	0.0215426	0.02529	0.0281096
500	0.0207724	0.02529	0.0278682	0.0215501	0.02529	0.0281045
501	0.0207786	0.02529	0.0278637	0.0215574	0.02529	0.0280994
502	0.0207847	0.02529	0.0278592	0.0215648	0.02529	0.0280943
503	0.0207908	0.02529	0.0278548	0.0215721	0.02529	0.0280892
504	0.0207969	0.02529	0.0278504	0.0215794	0.02529	0.0280841
505	0.020803	0.02529	0.0278459	0.0215867	0.02529	0.0280791
506	0.0208091	0.02529	0.0278415	0.0215939	0.02529	0.0280741
507	0.0208151	0.02529	0.0278372	0.0216011	0.02529	0.0280691
508	0.0208212	0.02529	0.0278328	0.0216083	0.02529	0.0280641
509	0.0208272	0.02529	0.0278284	0.0216155	0.02529	0.0280591
510	0.0208332	0.02529	0.0278241	0.0216226	0.02529	0.0280542
511	0.0208391	0.02529	0.0278198	0.0216297	0.02529	0.0280492
512	0.0208451	0.02529	0.0278154	0.0216368	0.02529	0.0280443
513	0.020851	0.02529	0.0278111	0.0216438	0.02529	0.0280394
514	0.020857	0.02529	0.0278069	0.0216509	0.02529	0.0280345
515	0.0208629	0.02529	0.0278026	0.0216578	0.02529	0.0280297
516	0.0208687	0.02529	0.0277983	0.0216648	0.02529	0.0280248
517	0.0208746	0.02529	0.0277941	0.0216718	0.02529	0.02802
518	0.0208805	0.02529	0.0277899	0.0216787	0.02529	0.0280152
519	0.0208863	0.02529	0.0277856	0.0216856	0.02529	0.0280104
520	0.0208921	0.02529	0.0277814	0.0216924	0.02529	0.0280056
